# Supplementary material for: Altered gene expression profiles in the lungs of benzo[a]pyrene-exposed mice in the presence of lipopolysaccharide-induced pulmonary inflammation
Source: Toxicol Appl Pharmacol. 2017 Dec 1;336:8–19. doi: 10.1016/j.taap.2017.09.023 (PMC5703654; doi:10.1016/j.taap.2017.09.023)
Supplement: Supplementary Data 1 — The DAVID GO terms analysis of gene set group 1 (619 genes). [file mmc1.xlsx]

## Sheet: Sheet1
Gene Ontology for 619 genes, GOTERM_DIRECT_BP_CC_MF
	Category	Term	RT	Genes	Count	%	P-Value	Benjamin
	GOTERM_BP_DIRECT	cell adhesion	RT		35	5.7	7e-06	0.0088
	GOTERM_BP_DIRECT	lipid metabolic process	RT		33	5.3	1.4e-05	0.012
	GOTERM_BP_DIRECT	cell-cell adhesion	RT		22	3.6	3.7e-07	0.00093
	GOTERM_BP_DIRECT	cholesterol biosynthetic process	RT		8	1.3	4.2e-05	0.026
	GOTERM_CC_DIRECT	membrane	RT		313	50.6	6.5e-19	1.4e-16
	GOTERM_CC_DIRECT	cytoplasm	RT		250	40.4	6.1e-06	0.00029
	GOTERM_CC_DIRECT	extracellular exosome	RT		161	26	4.2e-19	1.8e-16
	GOTERM_CC_DIRECT	cytosol	RT		84	13.6	3.4e-05	0.0013
	GOTERM_CC_DIRECT	endoplasmic reticulum	RT		79	12.8	6e-09	5.2e-07
	GOTERM_CC_DIRECT	Golgi apparatus	RT		76	12.3	6.8e-10	7.3e-08
	GOTERM_CC_DIRECT	cytoskeleton	RT		57	9.2	9.8e-05	0.0023
	GOTERM_CC_DIRECT	focal adhesion	RT		45	7.3	4.1e-14	5.8e-12
	GOTERM_CC_DIRECT	endoplasmic reticulum membrane	RT		42	6.8	4.9e-05	0.0015
	GOTERM_CC_DIRECT	perinuclear region of cytoplasm	RT		41	6.6	5.8e-05	0.0017
	GOTERM_CC_DIRECT	cell junction	RT		40	6.5	0.00026	0.0051
	GOTERM_CC_DIRECT	cytoplasmic vesicle	RT		38	6.1	0.00013	0.0029
	GOTERM_CC_DIRECT	intracellular membrane-bounded organelle	RT		38	6.1	0.0021	0.033
	GOTERM_CC_DIRECT	endosome	RT		35	5.7	4.6e-05	0.0015
	GOTERM_CC_DIRECT	cell-cell adherens junction	RT		29	4.7	3.3e-07	2e-05
	GOTERM_CC_DIRECT	Golgi membrane	RT		29	4.7	3.5e-05	0.0012
	GOTERM_CC_DIRECT	extracellular matrix	RT		28	4.5	2.6e-07	1.9e-05
	GOTERM_CC_DIRECT	proteinaceous extracellular matrix	RT		25	4	3.1e-05	0.0013
	GOTERM_CC_DIRECT	cell-cell junction	RT		22	3.6	7e-07	3.8e-05
	GOTERM_CC_DIRECT	apical plasma membrane	RT		22	3.6	0.00093	0.016
	GOTERM_CC_DIRECT	membrane raft	RT		18	2.9	0.0024	0.035
	GOTERM_CC_DIRECT	early endosome	RT		17	2.7	0.0013	0.022
	GOTERM_CC_DIRECT	actin cytoskeleton	RT		15	2.4	0.003	0.042
	GOTERM_CC_DIRECT	brush border	RT		11	1.8	9.6e-05	0.0024
	GOTERM_CC_DIRECT	caveola	RT		11	1.8	0.00024	0.005
	GOTERM_CC_DIRECT	basement membrane	RT		11	1.8	0.00065	0.012
	GOTERM_CC_DIRECT	ruffle	RT		10	1.6	0.0022	0.033
	GOTERM_CC_DIRECT	extracellular vesicle	RT		9	1.5	9.3e-05	0.0025
	GOTERM_CC_DIRECT	adherens junction	RT		9	1.5	0.00022	0.0046
	GOTERM_CC_DIRECT	stress fiber	RT		9	1.5	0.00084	0.015
	GOTERM_MF_DIRECT	protein binding	RT		173	27.9	8e-07	0.0003
	GOTERM_MF_DIRECT	cadherin binding involved in cell-cell adhesion	RT		27	4.4	4e-07	0.0003
