# Supplementary material for: Altered gene expression profiles in the lungs of benzo[a]pyrene-exposed mice in the presence of lipopolysaccharide-induced pulmonary inflammation
Source: Toxicol Appl Pharmacol. 2017 Dec 1;336:8–19. doi: 10.1016/j.taap.2017.09.023 (PMC5703654; doi:10.1016/j.taap.2017.09.023)
Supplement: Supplementary Data 2 — The DAVID GO terms analysis of gene set group 2 (330 genes). [file mmc2.xlsx]

## Sheet: Sheet1
Gene Ontology for 330 genes, GOTERM_DIRECT_BP_CC_MF
	Category	Term	RT	Genes	Count	%	P-Value	Benjamini
	GOTERM_BP_DIRECT	translation	RT		17	5.2	5.5e-05	0.042
	GOTERM_CC_DIRECT	nucleus	RT		103	31.4	0.00019	0.014
	GOTERM_CC_DIRECT	nucleoplasm	RT		42	12.8	0.00055	0.025
	GOTERM_CC_DIRECT	nucleolus	RT		24	7.3	0.00039	0.022
	GOTERM_CC_DIRECT	intracellular ribonucleoprotein complex	RT		16	4.9	1.3e-05	0.0031
	GOTERM_CC_DIRECT	ribosome	RT		12	3.7	2.6e-05	0.003
	GOTERM_MF_DIRECT	poly(A) RNA binding	RT		43	13.1	1.2e-09	3.7e-07
	GOTERM_MF_DIRECT	structural constituent of ribosome	RT		13	4	0.00026	0.039
